# Supplementary material for: Lobectomy for primary lung cancer: a comparison of perioperative and postoperative outcomes between robot-assisted thoracic surgery and video-assisted thoracic surgery
Source: Surg Today. 2025 Feb 17;55(8):1162–72. doi: 10.1007/s00595-025-03000-6 (PMC12339585; doi:10.1007/s00595-025-03000-6)
Supplement: Supplementary file 1 — Supplementary file1 (XLSX 11 KB) [file 595_2025_3000_MOESM1_ESM.xlsx]

## Sheet: AP1
	RATS≤5 42	RATS>5 183	p value
Operative time, min (median [IQR])	184 [163-212]	171 [147-213]	0.125
Console time, min (median [IQR])	155 [121-182]	134 [109-171]	0.069
Bleeding, ml (median [IQR])	5 [0-20]	5 [0-26]	0.883
Number of staples (median [IQR])	6 [5-7]	6 [5-7]	0.445
Drainage duration, days (median [IQR])	2 [2-4]	2 [2-4]	0.78
Intraoperative injury (%)	4 (9.5)	7 (3.8)	0.128
Convert to thoracotomy (%)	1 (2.4)	0	0.187
Postoperative complication≧G3 (%)	3 (7.1)	20 (10.9)	0.582
Postoperative prolonged air leak G3	2 (4.8)	16 (8.7)	0.537
Postoperative length of stay, days (median [IQR])	5 [4-6]	5 [5-7]	0.492
30-day re-operation (%)	0	2 (1.1)	1
30-day re-hospitalization (%)	1 (2.4)	2 (1.1)	0.464
