# Supplementary material for: Lobectomy for primary lung cancer: a comparison of perioperative and postoperative outcomes between robot-assisted thoracic surgery and video-assisted thoracic surgery
Source: Surg Today. 2025 Feb 17;55(8):1162–72. doi: 10.1007/s00595-025-03000-6 (PMC12339585; doi:10.1007/s00595-025-03000-6)
Supplement: Supplementary file 2 — Supplementary file2 (XLSX 10 KB) [file 595_2025_3000_MOESM2_ESM.xlsx]

## Sheet: AP2
	RATS≤10 81	RATS>11 144	p value
Operative time, min (median [IQR])	178 [157-208]	174 [147-219]	0.868
Console time, min (median [IQR])	141 [115-171]	134 [108-175]	0.439
Bleeding, ml (median [IQR])	4 [0-25]	5 [0-26]	0.751
Number of staples (median [IQR])	6 [5-7]	6 [5-7]	0.403
Drainage duration, days (median [IQR])	2 [2-3]	2 [2-4]	0.397
Intraoperative injury (%)	6 (7.4)	5 (3.5)	0.209
Convert to thoracotomy (%)	1 (1.2)	0	0.36
Postoperative complication ≥G3 (%)	8 (9.9)	15 (10.4)	1
Postoperative prolonged air leak G3	5 (6.2)	13 (9.0)	0.61
Postoperative length of stay, days (median [IQR])	5 [4-6]	5 [5-7]	0.122
30-day re-operation (%)	0	2 (1.4)	0.537
30-day re-hospitalization (%)	1 (1.2)	2 (1.4)	1
