# Supplementary material for: Lobectomy for primary lung cancer: a comparison of perioperative and postoperative outcomes between robot-assisted thoracic surgery and video-assisted thoracic surgery
Source: Surg Today. 2025 Feb 17;55(8):1162–72. doi: 10.1007/s00595-025-03000-6 (PMC12339585; doi:10.1007/s00595-025-03000-6)
Supplement: Supplementary file 3 — Supplementary file3 (XLSX 10 KB) [file 595_2025_3000_MOESM3_ESM.xlsx]

## Sheet: AP3
	RATS≤15 114	RATS>16 111	p value
Operative time, min (median [IQR])	178 [155-208]	173 [146-219]	0.71
Console time, min (median [IQR])	140 [116-170]	133 [106-176]	0.261
Bleeding, ml (median [IQR])	5 [0-26]	5 [1-22]	0.885
Number of staples (median [IQR])	6 [5-7]	6 [5-7]	0.977
Drainage duration, days (median [IQR])	2 [2-4]	2 [2-3]	0.936
Intraoperative injury (%)	8 (7.0)	3 (2.7)	0.215
Convert to thoracotomy (%)	1 (0.9)	0	1
Postoperative complication ≥G3 (%)	11 (9.6)	12 (10.8)	0.828
Postoperative prolonged air leak G3	7 (6.4)	11 (9.9)	0.334
Postoperative length of stay, days (median [IQR])	5 [4-6]	5 [5-7]	0.253
30-day re-operation (%)	0	2 (1.8)	0.242
30-day re-hospitalization (%)	3 (2.6)	0	0.247
