# Supplementary material for: Lobectomy for primary lung cancer: a comparison of perioperative and postoperative outcomes between robot-assisted thoracic surgery and video-assisted thoracic surgery
Source: Surg Today. 2025 Feb 17;55(8):1162–72. doi: 10.1007/s00595-025-03000-6 (PMC12339585; doi:10.1007/s00595-025-03000-6)
Supplement: Supplementary file 4 — Supplementary file4 (XLSX 10 KB) [file 595_2025_3000_MOESM4_ESM.xlsx]

## Sheet: AP4
	RATS≤20 144	RATS>21 81	p value
Operative time, min (median [IQR])	175 [153-208]	176 [146-219]	0.851
Console time, min (median [IQR])	138 [113-171]	134 [106-176]	0.547
Bleeding, ml (median [IQR])	5 [0-25]	6 [1-23]	0.765
Number of staples (median [IQR])	6 [5-7]	6 [5-7]	0.974
Drainage duration, days (median [IQR])	2 [2-4]	2 [2-3]	0.778
Intraoperative injury (%)	9 (6.2)	2 (2.5)	0.335
Convert to thoracotomy (%)	1 (0.7)	0	1
Postoperative complication ≥G3 (%)	12 (8.3)	11 (13.6)	0.253
Postoperative prolonged air leak G3	8 (5.5)	10 (12.3)	0.08
Postoperative length of stay, days (median [IQR])	5 [4-6]	5 [5-7]	0.257
30-day re-operation (%)	0	2 (2.5)	0.129
30-day re-hospitalization (%)	3 (2.1)	0	0.555
